# Supplementary material for: Maternal Vitamin D Status, Oxidative Stress, and Implications for Neonatal Development: A Cross-Sectional Study
Source: Metabolites. 2025 Dec 24;16(1):19. doi: 10.3390/metabo16010019 (PMC12843661; doi:10.3390/metabo16010019)
Supplement: Supplementary file 1 [file metabolites-16-00019-s001.zip]

Archive with 1 entries (1 files):
- metabolites-4035332-supplementary.pdf
